# Supplementary material for: Highly-accurate prediction of colorectal cancer through low abundance uncultivated genomes recovered using metagenomic co-assembly and binning approach
Source: BMC Cancer. 2025 Sep 18;25(Suppl 2):1418. doi: 10.1186/s12885-025-14787-5 (PMC12449802; doi:10.1186/s12885-025-14787-5)
Supplement: Supplementary file 1 — Additional file 1: Table S1. List of metagenomic samples for the Asian and Caucasian cohorts. The sample status (case/control) and number off reads were also listed, in which paired-end reads were counted as one read. [file 12885_2025_14787_MOESM1_ESM.xlsx]

## Sheet: Asian cohort
Sample ID	Case/Control	Reads number (paired-end reads are counted as one read)
ERR1018185	case	121498412
ERR1018186	case	105709584
ERR1018187	case	119746764
ERR1018188	case	111523404
ERR1018189	case	128869660
ERR1018190	case	104204456
ERR1018191	case	124913820
ERR1018192	case	120146748
ERR1018193	control	122458076
ERR1018194	case	122944572
ERR1018195	control	128328432
ERR1018196	case	132301276
ERR1018197	case	120149804
ERR1018198	case	114703224
ERR1018199	case	59179724
ERR1018200	case	117093784
ERR1018201	case	113169996
ERR1018202	case	102584312
ERR1018203	control	108233264
ERR1018204	case	113296964
ERR1018205	control	114070376
ERR1018206	case	124516160
ERR1018207	case	91274556
ERR1018208	case	117644236
ERR1018209	control	112268680
ERR1018210	case	121640944
ERR1018211	case	123875476
ERR1018212	case	119331908
ERR1018213	case	114952556
ERR1018214	case	124698964
ERR1018215	case	143234372
ERR1018216	case	94058568
ERR1018217	control	126660276
ERR1018218	case	124638136
ERR1018219	case	144740888
ERR1018220	case	136319364
ERR1018221	case	122374080
ERR1018222	case	114069972
ERR1018223	case	122669252
ERR1018224	case	100617808
ERR1018225	case	86410384
ERR1018226	case	136877948
ERR1018227	case	144520452
ERR1018228	case	125139520
ERR1018229	case	117078256
ERR1018230	case	119968776
ERR1018231	case	107255236
ERR1018232	control	132128204
ERR1018233	control	140857984
ERR1018234	control	123234636
ERR1018235	control	136944272
ERR1018236	control	139068532
ERR1018237	control	136008180
ERR1018238	control	144154876
ERR1018239	control	118319544
ERR1018240	control	134957108
ERR1018241	case	134637804
ERR1018242	control	127687572
ERR1018243	control	127616300
ERR1018244	control	121041268
ERR1018245	control	105396296
ERR1018246	control	105577884
ERR1018247	control	114228792
ERR1018248	control	117183016
ERR1018249	control	99387736
ERR1018250	control	95048968
ERR1018251	control	110999356
ERR1018252	control	92627720
ERR1018253	control	96981000
ERR1018254	control	113415896
ERR1018255	control	88038180
ERR1018256	control	89808724
ERR1018257	control	123190744
ERR1018258	control	115924720
ERR1018259	control	113123812
ERR1018260	control	123911624
ERR1018261	control	108642732
ERR1018262	control	154527016
ERR1018263	control	111158696
ERR1018264	control	118077772
ERR1018265	control	125568176
ERR1018266	control	123951252
ERR1018267	control	102943548
ERR1018268	control	116729356
ERR1018269	control	121352980
ERR1018270	control	126682172
ERR1018271	control	110380044
ERR1018272	control	120504452
ERR1018273	control	125858752
ERR1018274	control	126560728
ERR1018275	control	86435768
ERR1018276	control	88376552
ERR1018277	control	121342024
ERR1018278	control	126645380
ERR1018279	case	127562788
ERR1018280	case	130267172
ERR1018281	case	104375500
ERR1018282	case	113807892
ERR1018283	case	102491488
ERR1018284	case	103624476
ERR1018285	case	124299568
ERR1018286	case	111441928
ERR1018287	case	73782416
ERR1018288	case	77863944
ERR1018289	case	70051344
ERR1018290	case	76572420
ERR1018291	case	76842136
ERR1018292	case	72691536
ERR1018293	case	74048872
ERR1018294	case	80814344
ERR1018295	case	84847412
ERR1018296	case	21923128
ERR1018297	case	96575640
ERR1018298	case	75255228
ERR1018299	case	101078292
ERR1018300	case	80480576
ERR1018301	case	88682960
ERR1018302	case	130901456
ERR1018303	case	114631752
ERR1018304	case	118084880
ERR1018305	case	117036388
ERR1018306	case	98713004
ERR1018307	case	102140892
ERR1018308	control	116160548
ERR1018309	control	114438868
ERR1018310	case	132372232
ERR1018311	case	117579772
ERR1018312	case	126679912

## Sheet: Caucasian cohort
Sample ID	Case/Control	Reads number (paired-end reads are counted as one read)
ERR688505	case	80225832
ERR688506	control	129899544
ERR688507	control	119357152
ERR688509	control	102053268
ERR688510	control	99050688
ERR688511	control	79342392
ERR688513	case	105530200
ERR688514	control	96200088
ERR688515	case	103349908
ERR688516	control	84710256
ERR688517	case	102064160
ERR688518	control	96852700
ERR688520	control	91379800
ERR688521	case	106470740
ERR688523	control	101536332
ERR688525	case	93697532
ERR688527	case	119709016
ERR688528	control	114413404
ERR688529	control	115418000
ERR688530	control	111920352
ERR688532	control	90812028
ERR688533	control	105936500
ERR688534	case	125232768
ERR688535	control	124136404
ERR688537	control	117461800
ERR688539	control	117230768
ERR688541	case	126320632
ERR688543	control	78050940
ERR688544	control	102964464
ERR688547	case	93046720
ERR688548	case	117453544
ERR688550	control	95055992
ERR688551	control	92475432
ERR688552	control	97656044
ERR688553	case	111547088
ERR688554	control	108577420
ERR688556	control	87905556
ERR688557	control	86070656
ERR688558	case	97786972
ERR688559	control	131274852
ERR688561	control	102197500
ERR688562	control	116399624
ERR688563	control	99148552
ERR688564	control	119146800
ERR688565	control	108663432
ERR688566	control	77815132
ERR688567	case	92790452
ERR688568	case	78083020
ERR688569	case	124890248
ERR688570	case	88499204
ERR688571	case	117441544
ERR688572	case	129724508
ERR688573	case	110687180
ERR688574	case	111644548
ERR688575	case	120910008
ERR688576	case	119967964
ERR688577	case	114745800
ERR688578	case	108246208
ERR688579	case	100682196
ERR688580	case	109666984
ERR688581	case	122871752
ERR688582	case	132804712
ERR688583	case	144810624
ERR688590	control	80805608
ERR688591	control	84819820
ERR688593	control	87950708
ERR688594	control	87342168
ERR688595	control	89928392
ERR688596	control	112361268
ERR688598	control	113482376
ERR688599	control	106500668
ERR688600	control	93533108
ERR688603	control	99123056
ERR688605	control	82313896
ERR688606	control	111144148
ERR688607	control	77115440
ERR688608	control	94525692
ERR688610	control	114216480
ERR688612	control	80652768
ERR688614	control	90342052
ERR688616	control	86468340
ERR688617	control	82244500
ERR688618	case	101476216
ERR688619	control	130894644
ERR688622	control	98332160
ERR688624	control	122660000
ERR688634	case	116069516
ERR688635	case	90148500
ERR688636	case	112480352
ERR688637	case	120403820
ERR688638	case	147433564
ERR688639	case	103678292
ERR688640	case	114606212
ERR688641	case	113868688
ERR688642	case	127216740
ERR688643	case	98159788
ERR688644	case	92950564
ERR688646	control	107516412
ERR688647	case	106851956
ERR688648	control	93237288
ERR688649	case	99145568
ERR688650	case	132060772
ERR688651	case	85208152
ERR710426	control	95990368
ERR710427	control	108511004
ERR710428	control	100535448
ERR710429	control	81506092
ERR710430	control	69207476
ERR710432	control	102201548
