# Supplementary material for: Highly-accurate prediction of colorectal cancer through low abundance uncultivated genomes recovered using metagenomic co-assembly and binning approach
Source: BMC Cancer. 2025 Sep 18;25(Suppl 2):1418. doi: 10.1186/s12885-025-14787-5 (PMC12449802; doi:10.1186/s12885-025-14787-5)
Supplement: Supplementary file 2 — Additional file 2: Table S2. The average genome coverage, the log2 fold-of-change, and the significances (i.e. p-value and false discovery rate) of the coverage differences calculated for the genomes recovered from the Asian and Caucasian cohorts. [file 12885_2025_14787_MOESM2_ESM.xlsx]

## Sheet: Asian cohort
Genome	Average coverage	log2 fold-of-change	P-Value	FDR
Asian Bin 0013	2.86742	-2.0326	1.85279e-10	6.5033e-08
Asian Bin 0781	1.18094	3.00913	8.65032e-10	1.51813e-07
Asian Bin 0468	2.59883	3.94221	8.66955e-09	1.01434e-06
Asian Bin 0211	6.46648	-1.90381	1.11893e-07	9.81864e-06
Asian Bin 1029	0.996016	2.52493	4.44958e-07	3.1236e-05
Asian Bin 0349	0.425859	2.66406	2.36048e-06	0.000107191
Asian Bin 0582	0.953125	2.76666	2.65058e-06	0.000107191
Asian Bin 0662	0.491016	2.11357	2.94852e-06	0.000107191
Asian Bin 0668	0.817969	-2.13188	3.02649e-06	0.000107191
Asian Bin 0922	2.2507	-3.06594	3.46983e-06	0.000107191
Asian Bin 0873	1.48445	2.70429	3.48812e-06	0.000107191
Asian Bin 1090	1.81148	-4.0448	3.66465e-06	0.000107191
Asian Bin 1050	0.663438	3.49312	6.59314e-06	0.000178015
Asian Bin 0670	0.485391	2.01677	8.3111e-06	0.000208371
Asian Bin 1085	1.20227	-3.26088	1.01763e-05	0.000224815
Asian Bin 0866	0.405469	2.09633	1.0248e-05	0.000224815
Asian Bin 0552	0.374922	2.07494	1.95991e-05	0.000404664
Asian Bin 0773	0.532109	2.28982	2.1305e-05	0.000415448
Asian Bin 1016	0.684453	3.03187	2.7695e-05	0.000501471
Asian Bin 0574	0.276953	1.68385	2.99148e-05	0.000501471
Asian Bin 0278	0.718359	1.6737	3.00025e-05	0.000501471
Asian Bin 0822	0.355391	-1.92151	3.28782e-05	0.000524557
Asian Bin 0915	0.791328	-2.11622	5.30633e-05	0.000791678
Asian Bin 0457	0.526953	-1.94393	5.41318e-05	0.000791678
Asian Bin 0199	0.305625	-1.75844	6.67007e-05	0.000936478
Asian Bin 1080	0.498047	-2.84474	8.18143e-05	0.00107924
Asian Bin 0931	0.212031	-1.89955	8.60063e-05	0.00107924
Asian Bin 0603	0.233437	2.10025	8.60936e-05	0.00107924
Asian Bin 1062	0.363828	-2.97718	9.27259e-05	0.0011223
Asian Bin 0783	0.710781	-2.04389	0.000106304	0.00124376
Asian Bin 0537	0.269609	1.69204	0.000115183	0.00130416
Asian Bin 0997	0.328437	2.12636	0.000135168	0.00148262
Asian Bin 0961	0.28375	-2.23861	0.000140912	0.00149879
Asian Bin 0746	0.447031	-2.29884	0.000162119	0.00166882
Asian Bin 0431	0.667031	1.22148	0.000166407	0.00166882
Asian Bin 0171	1.68687	-2.55096	0.000179348	0.00174864
Asian Bin 1034	1.10047	3.02742	0.000214309	0.00202503
Asian Bin 0705	0.618359	-1.89068	0.000219234	0.00202503
Asian Bin 0735	0.166094	1.78558	0.0002737	0.00235308
Asian Bin 0512	1.01953	-1.60842	0.00027955	0.00235308
Asian Bin 0419	0.288672	1.65302	0.000279741	0.00235308
Asian Bin 0534	0.264688	-1.58431	0.000287244	0.00235308
Asian Bin 0604	0.278906	-1.84777	0.000288269	0.00235308
Asian Bin 0451	0.893125	-2.20441	0.000297909	0.0023765
Asian Bin 0535	0.696016	-1.83451	0.000343427	0.00267873
Asian Bin 1078	1.01164	-3.45875	0.000376255	0.00280926
Asian Bin 0877	0.744375	-1.7788	0.000383498	0.00280926
Asian Bin 0357	1.09391	-1.82121	0.000387607	0.00280926
Asian Bin 0236	1.73906	-2.33679	0.000392176	0.00280926
Asian Bin 0985	0.183047	1.93612	0.000427346	0.00299997
Asian Bin 0958	0.159766	-1.37602	0.000485897	0.00334411
Asian Bin 0403	0.153125	1.39252	0.000503908	0.00340138
Asian Bin 0045	0.174531	-2.09785	0.000538559	0.00356668
Asian Bin 0207	0.370156	-1.95641	0.000585891	0.00380829
Asian Bin 1075	0.224922	-1.60719	0.000680878	0.00434524
Asian Bin 0753	0.381875	1.50198	0.000723685	0.00453596
Asian Bin 0103	0.833672	-1.9505	0.000859718	0.00529405
Asian Bin 1035	0.335469	-1.566	0.00090807	0.00549539
Asian Bin 1031	0.158359	-1.44917	0.000973368	0.00579072
Asian Bin 0618	0.272813	-1.48247	0.00106706	0.00610628
Asian Bin 0962	0.53	-1.2155	0.00107402	0.00610628
Asian Bin 0643	0.563359	-1.31471	0.0010786	0.00610628
Asian Bin 0372	1.07023	1.3299	0.00110309	0.00614579
Asian Bin 1070	0.130625	-1.85795	0.00112774	0.00618496
Asian Bin 0701	0.285391	-1.69736	0.00136922	0.00739377
Asian Bin 1076	0.172266	-1.83981	0.00143017	0.00760593
Asian Bin 0188	1.45211	-3.09284	0.00148394	0.00770106
Asian Bin 0708	0.157656	1.47357	0.00149194	0.00770106
Asian Bin 0817	1.20094	-1.23716	0.00176479	0.0089774
Asian Bin 0951	0.214531	-1.24812	0.00232547	0.0116606
Asian Bin 0570	0.927344	-1.62351	0.00236734	0.0117034
Asian Bin 0586	1.60422	1.40887	0.00250501	0.0122119
Asian Bin 1021	0.754687	1.57043	0.00261851	0.0125904
Asian Bin 0018	0.677344	-2.15054	0.00267914	0.0127078
Asian Bin 0101	1.17336	2.0825	0.00318065	0.0147514
Asian Bin 0465	2.6175	-2.72782	0.00319404	0.0147514
Asian Bin 0379	0.133047	1.30132	0.00328926	0.0149939
Asian Bin 1027	0.125	-1.23396	0.00335065	0.0150779
Asian Bin 0569	0.406172	1.09394	0.00354297	0.0157415
Asian Bin 0980	0.200391	1.56228	0.0036878	0.0161802
Asian Bin 0948	0.183438	1.21119	0.00388379	0.0168297
Asian Bin 0847	1.02352	-1.99921	0.00408422	0.0174825
Asian Bin 0318	3.87594	-3.3318	0.00430786	0.0182176
Asian Bin 1088	0.0833594	-1.42055	0.00439284	0.0183558
Asian Bin 0517	0.766953	0.819419	0.00490442	0.0202524
Asian Bin 0775	0.411172	1.36781	0.0052839	0.0215657
Asian Bin 0560	0.188359	1.27895	0.00553009	0.022311
Asian Bin 0727	0.393359	1.20352	0.00582034	0.0232152
Asian Bin 0991	0.193516	-1.29177	0.00612275	0.024147
Asian Bin 0583	0.193281	-1.22778	0.00670098	0.0261338
Asian Bin 0896	0.104297	-0.995093	0.00726403	0.0280184
Asian Bin 0748	0.524062	-1.29829	0.00812017	0.0309802
Asian Bin 0237	0.190625	0.993234	0.00841692	0.0317671
Asian Bin 0578	1.87344	0.953529	0.00891524	0.0332899
Asian Bin 0628	0.751563	0.898128	0.00929411	0.0343393
Asian Bin 0299	3.36594	-2.21537	0.00950241	0.0346629
Asian Bin 0663	0.204141	0.991927	0.00960433	0.0346629
Asian Bin 0250	1.53578	2.08787	0.00967796	0.0346629
Asian Bin 0720	0.174141	-1.2335	0.010407	0.0368975
Asian Bin 0904	0.245938	1.17886	0.0108822	0.0381965
Asian Bin 0472	0.226016	-1.13141	0.0113355	0.0393938
Asian Bin 0183	1.12344	-1.08696	0.0120404	0.041433
Asian Bin 0566	0.473359	-1.03758	0.0123175	0.0419752
Asian Bin 0978	0.0610156	0.806649	0.0127196	0.0429285
Asian Bin 0245	1.13039	1.00126	0.0131945	0.0440787
Asian Bin 0244	0.149844	-1.182	0.0133115	0.0440787
Asian Bin 0095	0.850703	1.23865	0.0140031	0.0459354
Asian Bin 0461	0.186562	1.14348	0.014787	0.0480576
Asian Bin 0558	0.414844	-1.60533	0.0155678	0.0501312
Asian Bin 0989	0.129297	1.10798	0.0162319	0.0516788
Asian Bin 0355	0.267266	-0.93258	0.0163575	0.0516788
Asian Bin 0129	0.531328	-1.08339	0.0164901	0.0516788
Asian Bin 0953	0.624687	-1.27456	0.0173399	0.053861
Asian Bin 0373	1.7943	1.55297	0.0175843	0.054141
Asian Bin 0844	1.24992	1.23549	0.0177823	0.0542747
Asian Bin 0110	1.14977	1.43494	0.0183555	0.0555411
Asian Bin 0667	0.545469	1.15968	0.019155	0.0570494
Asian Bin 0434	7.04469	0.855068	0.019179	0.0570494
Asian Bin 0007	1.01648	-2.07513	0.0201361	0.0593929
Asian Bin 1053	0.0785156	-0.804809	0.0207645	0.0607361
Asian Bin 0175	0.198906	-0.952807	0.0210939	0.0611896
Asian Bin 0233	7.41344	0.89113	0.0216196	0.0622007
Asian Bin 0164	0.210547	-1.03349	0.0218404	0.0623249
Asian Bin 0081	0.980391	-1.37844	0.0221853	0.0627986
Asian Bin 0685	0.286094	0.882387	0.0241304	0.0677581
Asian Bin 0738	0.301953	1.58581	0.0267573	0.0745383
Asian Bin 0527	0.417812	-0.794684	0.0271091	0.0748543
Asian Bin 0998	0.279687	-1.05808	0.0272973	0.0748543
Asian Bin 0328	0.178047	0.881151	0.028268	0.0766421
Asian Bin 0964	1.19375	-1.27393	0.028386	0.0766421
Asian Bin 0768	0.117031	0.900835	0.0296194	0.0793619
Asian Bin 0682	0.612422	0.784224	0.0303089	0.0805942
Asian Bin 0888	0.170859	-0.942893	0.0336626	0.0888389
Asian Bin 0777	0.296641	-1.17961	0.034286	0.0898089
Asian Bin 0256	0.506328	-0.674407	0.0402382	0.104105
Asian Bin 0151	0.87875	1.10288	0.0403369	0.104105
Asian Bin 0924	0.229141	-1.02114	0.0432601	0.110834
Asian Bin 0848	0.293672	-0.795381	0.0447427	0.113802
Asian Bin 0854	0.342422	0.776322	0.0464842	0.117381
Asian Bin 0920	0.104141	0.792111	0.0501809	0.12531
Asian Bin 0606	0.439141	0.672011	0.0503383	0.12531
Asian Bin 1017	1.17758	1.53757	0.0514761	0.12724
Asian Bin 0852	0.489531	1.33852	0.0543797	0.132992
Asian Bin 0042	2.99195	1.34232	0.054561	0.132992
Asian Bin 0872	0.134687	-0.746216	0.0561997	0.136042
Asian Bin 0639	0.670312	-1.1814	0.058189	0.139893
Asian Bin 0027	1.14758	1.30385	0.0587655	0.140318
Asian Bin 1087	0.12125	-0.804532	0.0608083	0.144214
Asian Bin 0165	1.7532	0.882351	0.0617965	0.145574
Asian Bin 0332	0.720078	-0.834238	0.0657077	0.153756
Asian Bin 1051	0.405313	-0.833302	0.0674426	0.156698
Asian Bin 0625	0.556406	-0.85328	0.0678578	0.156698
Asian Bin 0539	0.204609	-0.741552	0.0684645	0.157066
Asian Bin 0650	0.218594	-0.992828	0.0714855	0.162759
Asian Bin 0319	0.491875	-0.648202	0.0718735	0.162759
Asian Bin 0695	0.346875	0.713279	0.0731648	0.164621
Asian Bin 0557	2.11305	0.978658	0.0740408	0.165531
Asian Bin 1074	2.36617	1.24924	0.0767264	0.170449
Asian Bin 1020	1.065	-1.30311	0.0786087	0.173532
Asian Bin 0679	0.295078	-0.618963	0.0815869	0.177932
Asian Bin 1040	0.160312	-0.732347	0.0816154	0.177932
Asian Bin 0770	2.56867	-3.12667	0.0902996	0.195649
Asian Bin 0084	1.18695	-0.659158	0.0960626	0.206859
Asian Bin 0551	0.235937	0.712355	0.10102	0.216207
Asian Bin 0885	0.503672	0.712249	0.101876	0.216717
Asian Bin 0226	0.362969	-0.693063	0.108781	0.229811
Asian Bin 0203	6.29812	1.23468	0.10934	0.229811
Asian Bin 0765	8.46352	-1.33853	0.126826	0.264081
Asian Bin 0351	0.542109	-1.71111	0.12715	0.264081
Asian Bin 0863	0.683594	-0.634599	0.128735	0.265799
Asian Bin 0313	0.203437	0.576908	0.130576	0.268025
Asian Bin 0021	1.91797	1.10836	0.132621	0.270639
Asian Bin 0982	0.160469	-0.714489	0.140866	0.285802
Asian Bin 0127	0.190938	-0.675139	0.141955	0.286358
Asian Bin 0972	1.00258	-0.805815	0.143051	0.28692
Asian Bin 0185	0.376172	0.608493	0.144709	0.288597
Asian Bin 0363	7.56117	0.740389	0.146978	0.291465
Asian Bin 0020	0.502656	-0.618699	0.149285	0.294377
Asian Bin 0147	2.63477	-0.875085	0.150791	0.294592
Asian Bin 0060	6.54188	-0.542447	0.151073	0.294592
Asian Bin 0892	0.299687	-0.589695	0.159049	0.308432
Asian Bin 0267	6.58	-0.537926	0.16025	0.309054
Asian Bin 0149	0.386719	-0.515151	0.166503	0.318504
Asian Bin 0073	1.51687	-0.606196	0.166965	0.318504
Asian Bin 0967	4.06359	-2.73761	0.171138	0.3247
Asian Bin 0058	1.01875	-0.523775	0.172135	0.324836
Asian Bin 0463	0.176016	-0.603416	0.173855	0.326327
Asian Bin 0116	1.92609	0.508949	0.188482	0.3519
Asian Bin 1022	0.934297	-1.20111	0.19766	0.367083
Asian Bin 0445	0.308203	-0.639138	0.199711	0.367097
Asian Bin 0878	1.25953	1.29316	0.199759	0.367097
Asian Bin 0389	1.13578	0.615473	0.207328	0.379022
Asian Bin 0514	0.350547	-0.5141	0.219103	0.398472
Asian Bin 0186	0.148281	-0.465868	0.220695	0.398735
Asian Bin 0546	0.214688	-0.541181	0.22152	0.398735
Asian Bin 0279	0.509687	-0.44099	0.223601	0.400428
Asian Bin 0118	2.72016	1.11907	0.234815	0.415119
Asian Bin 0638	0.301406	0.409329	0.235234	0.415119
Asian Bin 1056	0.101406	0.568108	0.235352	0.415119
Asian Bin 0334	1.33273	-0.655843	0.239521	0.420359
Asian Bin 0383	0.483125	-0.357501	0.241352	0.420641
Asian Bin 0108	0.167187	0.543725	0.242078	0.420641
Asian Bin 0585	8.17336	1.06717	0.244582	0.422898
Asian Bin 0908	0.659844	-0.884778	0.252126	0.432403
Asian Bin 0217	2.77703	1.05943	0.252543	0.432403
Asian Bin 0169	0.687578	0.451895	0.257351	0.438265
Asian Bin 1060	0.0678125	-0.418964	0.258464	0.438265
Asian Bin 0111	4.60211	-2.27392	0.263285	0.444293
Asian Bin 0930	1.78344	-0.667122	0.277952	0.466799
Asian Bin 0430	0.890391	-0.710923	0.279336	0.46689
Asian Bin 0174	0.117266	0.535901	0.281799	0.468774
Asian Bin 0340	0.369844	-0.539006	0.283468	0.469326
Asian Bin 0594	6.51953	1.44601	0.287846	0.474337
Asian Bin 1055	0.110078	0.450828	0.297573	0.487532
Asian Bin 0040	2.78688	1.17737	0.298631	0.487532
Asian Bin 0894	0.204922	-0.451788	0.301408	0.489788
Asian Bin 0303	0.339375	-0.408308	0.309349	0.500376
Asian Bin 0858	0.273047	-0.360419	0.324774	0.522916
Asian Bin 0906	0.232813	-0.347586	0.331991	0.532095
Asian Bin 0992	0.120938	-0.354787	0.34212	0.542748
Asian Bin 0443	0.223359	-0.356221	0.342223	0.542748
Asian Bin 0692	0.470703	0.555397	0.343349	0.542748
Asian Bin 1030	0.854688	-0.403574	0.344822	0.542748
Asian Bin 0331	1.04711	-0.270306	0.349985	0.548414
Asian Bin 0975	0.578281	-0.59335	0.362678	0.562437
Asian Bin 0615	0.906094	0.737315	0.362804	0.562437
Asian Bin 1071	0.563438	0.633455	0.363741	0.562437
Asian Bin 0291	0.506172	-0.284092	0.367679	0.566032
Asian Bin 0755	0.136719	-0.334808	0.376482	0.575257
Asian Bin 0400	0.787266	0.39633	0.377321	0.575257
Asian Bin 0704	0.213672	-0.333241	0.378588	0.575257
Asian Bin 0281	2.20195	-0.428817	0.388961	0.588472
Asian Bin 0218	1.41562	0.434322	0.394346	0.594058
Asian Bin 0025	0.607344	0.47473	0.398365	0.59579
Asian Bin 0263	0.509219	0.292318	0.398891	0.59579
Asian Bin 0260	0.437344	-0.483237	0.402603	0.598787
Asian Bin 1024	6.89391	-1.01682	0.41516	0.614857
Asian Bin 0112	0.154922	-0.344672	0.425523	0.625218
Asian Bin 0918	0.259766	0.500013	0.425718	0.625218
Asian Bin 0531	1.30836	0.282943	0.439566	0.642866
Asian Bin 0937	0.835547	0.726381	0.445818	0.649304
Asian Bin 0121	0.585	0.472874	0.453658	0.656714
Asian Bin 0476	0.959844	-0.345633	0.454648	0.656714
Asian Bin 0131	2.57477	-0.760555	0.458073	0.658949
Asian Bin 0575	3.0675	1.40204	0.46528	0.666585
Asian Bin 0182	2.865	-1.15004	0.472509	0.67419
Asian Bin 0425	0.18125	-0.282169	0.478146	0.67947
Asian Bin 0942	0.271719	-0.362281	0.48315	0.680088
Asian Bin 0176	0.551562	-0.288222	0.484199	0.680088
Asian Bin 0001	13.3145	-2.68124	0.488264	0.680088
Asian Bin 0556	0.900391	0.23297	0.488396	0.680088
Asian Bin 1073	0.0780469	-0.302553	0.491141	0.680088
Asian Bin 0394	0.789609	-0.216514	0.491874	0.680088
Asian Bin 0209	3.00961	1.38937	0.492143	0.680088
Asian Bin 0288	4.45898	-1.75373	0.511654	0.704277
Asian Bin 0038	7.36281	-0.229747	0.519881	0.712806
Asian Bin 0160	0.210313	-0.365043	0.524162	0.715878
Asian Bin 0036	7.9118	-0.612384	0.52662	0.716448
Asian Bin 0684	0.69	0.218276	0.531993	0.720963
Asian Bin 0824	4.61336	1.44658	0.541699	0.731293
Asian Bin 0766	0.865156	-0.472681	0.544729	0.732566
Asian Bin 0724	4.20312	1.43452	0.546825	0.732579
Asian Bin 0859	4.39625	1.5117	0.55044	0.734617
Asian Bin 0706	1.05594	0.207929	0.55515	0.738097
Asian Bin 0533	0.919219	0.244585	0.558146	0.73928
Asian Bin 0648	0.0783594	-0.20377	0.56317	0.740612
Asian Bin 0421	0.164922	-0.209133	0.563371	0.740612
Asian Bin 0238	0.493047	-0.206711	0.56629	0.74167
Asian Bin 0298	0.0753906	0.194528	0.571175	0.745288
Asian Bin 0241	0.113281	-0.217508	0.575343	0.747946
Asian Bin 0711	9.52039	-0.73054	0.58263	0.752472
Asian Bin 0273	0.209453	0.192286	0.58509	0.752472
Asian Bin 0309	0.526328	-0.185101	0.585256	0.752472
Asian Bin 1025	0.245938	0.290656	0.600887	0.769749
Asian Bin 0699	0.134844	0.185355	0.609544	0.775519
Asian Bin 0995	0.108281	0.181569	0.612233	0.775519
Asian Bin 0076	7.95516	0.501665	0.613858	0.775519
Asian Bin 0990	0.177578	-0.232573	0.614229	0.775519
Asian Bin 0798	0.15125	-0.18044	0.622221	0.782794
Asian Bin 0555	2.54664	0.384947	0.63599	0.795974
Asian Bin 0576	0.208437	-0.207871	0.637233	0.795974
Asian Bin 0135	4.00859	1.10483	0.653941	0.813948
Asian Bin 1089	1.58859	0.360635	0.663765	0.81567
Asian Bin 0637	6.37906	-0.406787	0.663822	0.81567
Asian Bin 0276	0.287734	0.277611	0.664814	0.81567
Asian Bin 0085	1.18078	-0.242219	0.666944	0.81567
Asian Bin 0358	0.821484	0.218531	0.667074	0.81567
Asian Bin 0201	3.02305	-0.711218	0.669268	0.81567
Asian Bin 0224	4.67063	0.978855	0.693104	0.841798
Asian Bin 0644	0.206094	-0.137682	0.699855	0.843044
Asian Bin 0810	0.403047	-0.161749	0.701237	0.843044
Asian Bin 1005	0.668203	0.219615	0.701336	0.843044
Asian Bin 0347	0.993672	-0.265871	0.724163	0.867513
Asian Bin 0272	0.182656	-0.118727	0.732678	0.874728
Asian Bin 0823	1.10352	0.134959	0.737067	0.876985
Asian Bin 0923	0.653516	-0.168477	0.750654	0.890134
Asian Bin 0214	3.18984	-0.310351	0.761922	0.900454
Asian Bin 0981	0.0817188	0.100537	0.768169	0.904488
Asian Bin 0949	0.0903125	0.104872	0.770489	0.904488
Asian Bin 0312	4.98625	0.624407	0.774346	0.905985
Asian Bin 0153	8.41367	-0.471644	0.780145	0.909737
Asian Bin 0761	2.79859	-0.18848	0.782966	0.910004
Asian Bin 0061	3.78492	0.655648	0.79053	0.915763
Asian Bin 0611	0.291094	0.0979872	0.798386	0.92182
Asian Bin 0543	0.112656	-0.125609	0.806701	0.927178
Asian Bin 0096	13.2513	1.12933	0.808462	0.927178
Asian Bin 0315	0.219297	-0.0875429	0.812248	0.927178
Asian Bin 0715	2.18578	0.111842	0.819864	0.927178
Asian Bin 0763	0.611953	-0.129482	0.821945	0.927178
Asian Bin 0140	2.74039	0.132808	0.825075	0.927178
Asian Bin 0838	0.075625	-0.0798845	0.826117	0.927178
Asian Bin 0481	0.88625	0.152299	0.826445	0.927178
Asian Bin 0751	5.93539	-0.317795	0.826799	0.927178
Asian Bin 0938	0.193984	0.102653	0.83029	0.928127
Asian Bin 0816	0.106094	-0.0784006	0.844204	0.940685
Asian Bin 0411	0.437266	0.0484101	0.848252	0.941032
Asian Bin 0126	4.55289	-0.373019	0.853907	0.941032
Asian Bin 0622	13.2028	0.827364	0.855116	0.941032
Asian Bin 1044	0.1425	-0.0712494	0.85524	0.941032
Asian Bin 0070	12.1905	0.761224	0.860759	0.944145
Asian Bin 0478	1.10992	-0.0648146	0.86406	0.944814
Asian Bin 0187	13.2233	-0.63767	0.879511	0.955783
Asian Bin 0487	0.406562	-0.0717985	0.879539	0.955783
Asian Bin 0917	0.401953	-0.068677	0.883187	0.956786
Asian Bin 0504	0.14625	-0.0520172	0.885974	0.956852
Asian Bin 0080	1.21805	0.0429881	0.889698	0.957519
Asian Bin 0825	13.8827	0.52259	0.893711	0.957519
Asian Bin 0075	7.03133	0.256603	0.894775	0.957519
Asian Bin 1037	0.131719	-0.0402379	0.898299	0.958368
Asian Bin 0156	3.74453	0.304949	0.904451	0.959563
Asian Bin 0632	0.112578	-0.0434691	0.904887	0.959563
Asian Bin 0063	2.93617	0.0753063	0.913967	0.966146
Asian Bin 1082	0.18	-0.0352211	0.9166	0.966146
Asian Bin 0333	1.42805	-0.0300049	0.921258	0.968148
Asian Bin 0306	13.7007	-0.354184	0.925419	0.969614
Asian Bin 0242	1.18195	-0.0607044	0.928178	0.969614
Asian Bin 0341	0.737344	-0.0352673	0.933861	0.972657
Asian Bin 0629	0.117656	-0.0246724	0.945617	0.980596
Asian Bin 0799	0.108594	0.0240465	0.947828	0.980596
Asian Bin 0573	0.397969	0.0182891	0.949865	0.980596
Asian Bin 0029	3.68172	-0.147123	0.954006	0.981982
Asian Bin 0215	0.735391	0.0346084	0.96421	0.987832
Asian Bin 0485	26.8065	-0.410751	0.965317	0.987832
Asian Bin 0093	3.87688	-0.0924678	0.969987	0.988903
Asian Bin 0037	10.7291	-0.104673	0.973376	0.988903
Asian Bin 0589	23.3546	0.28535	0.974816	0.988903
Asian Bin 0225	11.9673	-0.0676845	0.986524	0.997896
Asian Bin 0136	1.2443	0.00182623	0.997378	0.998705
Asian Bin 0022	54.6846	0.0501447	0.997734	0.998705
Asian Bin 0970	0.124219	-0.0801138	0.998152	0.998705
Asian Bin 0204	23.9809	0.0161878	0.998705	0.998705

## Sheet: Caucasian cohort
Genome	Average coverage	log2 fold-of-change	P-Value	FDR
Caucasian Bin 0003	35.5529	0.26592	0.993014	0.999978
Caucasian Bin 0004	40.4519	1.55309	0.962055	0.999978
Caucasian Bin 0006	10.4017	0.354087	0.9514	0.999978
Caucasian Bin 0014	6.56835	-0.597908	0.437054	0.631453
Caucasian Bin 0017	12.1542	0.286026	0.978018	0.999978
Caucasian Bin 0019	1.31862	-1.63221	0.00126856	0.00968332
Caucasian Bin 0020	6.16202	0.805947	0.268094	0.451424
Caucasian Bin 0026	21.4152	-0.504263	0.980035	0.999978
Caucasian Bin 0028	23.8522	0.577529	0.978048	0.999978
Caucasian Bin 0033	3.64945	-0.00190751	0.999712	0.999978
Caucasian Bin 0035	12.0538	0.964822	0.932311	0.999978
Caucasian Bin 0041	2.81606	-0.00945532	0.998027	0.999978
Caucasian Bin 0045	6.66495	0.399408	0.161548	0.301996
Caucasian Bin 0048	16.8256	0.317682	0.985095	0.999978
Caucasian Bin 0050	3.80257	0.296619	0.954663	0.999978
Caucasian Bin 0052	4.97523	0.26049	0.940852	0.999978
Caucasian Bin 0055	9.25936	-1.22073	0.829289	0.945882
Caucasian Bin 0060	6.13202	0.281339	0.73519	0.883771
Caucasian Bin 0063	10.3953	-0.887173	0.889562	0.979374
Caucasian Bin 0075	2.79119	-0.0402876	0.989469	0.999978
Caucasian Bin 0081	2.87835	-0.0987056	0.981044	0.999978
Caucasian Bin 0085	2.19165	-0.724064	0.318032	0.511794
Caucasian Bin 0092	1.36028	-1.86567	0.000146538	0.00176616
Caucasian Bin 0098	1.72119	0.818234	0.185109	0.33912
Caucasian Bin 0099	2.82339	0.264875	0.943163	0.999978
Caucasian Bin 0109	2.84064	-0.374978	0.917494	0.999978
Caucasian Bin 0111	1.15349	0.174059	0.717029	0.871085
Caucasian Bin 0113	23.8855	0.757446	0.974036	0.999978
Caucasian Bin 0114	1.45358	0.411003	0.32339	0.516072
Caucasian Bin 0117	1.30706	-0.789636	0.048649	0.128053
Caucasian Bin 0118	1.43303	-0.0995695	0.811836	0.936577
Caucasian Bin 0122	2.32761	-0.31392	0.847906	0.95512
Caucasian Bin 0126	2.12495	-0.821089	0.331101	0.522911
Caucasian Bin 0134	0.324587	-1.30899	0.00613378	0.0302157
Caucasian Bin 0143	1.67174	-0.373789	0.345679	0.534888
Caucasian Bin 0147	33.0712	0.297495	0.991242	0.999978
Caucasian Bin 0149	0.40055	0.9153	0.0534268	0.137469
Caucasian Bin 0151	1.26376	0.684364	0.0143772	0.0526779
Caucasian Bin 0155	0.649174	-1.10151	0.0311284	0.0925767
Caucasian Bin 0161	1.46266	0.486478	0.319592	0.511794
Caucasian Bin 0165	1.01743	1.80699	0.000111532	0.0015024
Caucasian Bin 0166	1.99358	0.0585179	0.926633	0.999978
Caucasian Bin 0169	0.17055	0.42233	0.31927	0.511794
Caucasian Bin 0177	0.607339	-0.0218414	0.985783	0.999978
Caucasian Bin 0184	1.21963	-0.533944	0.358165	0.548627
Caucasian Bin 0186	0.220642	0.0232812	0.940271	0.999978
Caucasian Bin 0187	6.41908	-1.15628	0.428679	0.625271
Caucasian Bin 0188	1.21596	-0.0824489	0.783945	0.919279
Caucasian Bin 0195	1.03945	-0.0997202	0.69578	0.853074
Caucasian Bin 0197	0.207798	-0.735121	0.0555323	0.142088
Caucasian Bin 0199	0.922752	0.16372	0.539038	0.71283
Caucasian Bin 0200	0.545321	1.79529	0.00018849	0.00215821
Caucasian Bin 0202	0.483853	-1.08084	0.125634	0.251267
Caucasian Bin 0203	0.172477	-1.49356	0.000771069	0.00677533
Caucasian Bin 0205	2.13174	-2.28827	5.63562e-05	0.000921827
Caucasian Bin 0207	0.534954	0.559676	0.165893	0.307608
Caucasian Bin 0217	2.77587	1.61937	0.503172	0.683836
Caucasian Bin 0218	0.552202	-0.134863	0.767015	0.908999
Caucasian Bin 0220	0.229174	0.3385	0.434075	0.62966
Caucasian Bin 0225	0.313028	-0.656644	0.0898945	0.196994
Caucasian Bin 0226	0.303761	-0.812752	0.0401485	0.11197
Caucasian Bin 0228	0.162018	0.564299	0.245383	0.425702
Caucasian Bin 0233	0.861651	0.923871	0.00337152	0.0203178
Caucasian Bin 0237	0.653211	0.993187	0.0398212	0.11197
Caucasian Bin 0240	1.25716	-1.06107	0.021728	0.0705775
Caucasian Bin 0243	0.777615	-0.40327	0.159604	0.299585
Caucasian Bin 0248	1.07651	-1.63626	0.0178887	0.0620684
Caucasian Bin 0251	0.266606	-0.918137	0.0212244	0.0699336
Caucasian Bin 0254	4.2511	-0.996272	0.826758	0.945882
Caucasian Bin 0255	0.834312	-0.426943	0.311214	0.504324
Caucasian Bin 0256	0.576789	0.484818	0.25681	0.439075
Caucasian Bin 0257	1.7478	-0.28758	0.445654	0.633881
Caucasian Bin 0260	0.813303	1.26958	0.0011307	0.0092475
Caucasian Bin 0262	0.156147	0.504216	0.206145	0.36737
Caucasian Bin 0263	0.743761	-0.872695	0.0135488	0.050043
Caucasian Bin 0266	0.406881	0.997224	0.0133645	0.050043
Caucasian Bin 0270	1.20817	1.02287	0.0170696	0.0596783
Caucasian Bin 0271	4.55028	0.676066	0.878168	0.973853
Caucasian Bin 0274	0.363853	1.45873	0.00302044	0.0186941
Caucasian Bin 0277	0.130642	-0.136902	0.729339	0.879045
Caucasian Bin 0278	0.285963	0.277839	0.474216	0.6621
Caucasian Bin 0280	2.11028	0.370884	0.700325	0.855331
Caucasian Bin 0282	1.99853	1.31885	0.0503124	0.131675
Caucasian Bin 0287	0.404312	0.808806	0.0836134	0.186805
Caucasian Bin 0289	1.29817	1.95339	0.117205	0.240148
Caucasian Bin 0291	3.58541	-0.0367435	0.993619	0.999978
Caucasian Bin 0292	0.326881	-1.76608	6.63118e-05	0.00104727
Caucasian Bin 0293	0.322752	1.04322	0.00862494	0.036918
Caucasian Bin 0298	0.33422	0.315511	0.443068	0.633881
Caucasian Bin 0300	0.479725	0.778523	0.0974755	0.209595
Caucasian Bin 0304	0.522385	-1.03669	0.0819944	0.184992
Caucasian Bin 0305	0.262661	-0.544301	0.152686	0.292594
Caucasian Bin 0306	1.40239	-1.47825	9.06398e-05	0.00133913
Caucasian Bin 0312	0.14055	-1.07692	0.00678476	0.0323815
Caucasian Bin 0317	0.60945	0.35515	0.261157	0.444647
Caucasian Bin 0321	0.177431	0.136816	0.726712	0.878191
Caucasian Bin 0322	0.192294	-0.539404	0.162488	0.302519
Caucasian Bin 0329	2.0389	-0.842481	0.391755	0.588167
Caucasian Bin 0331	2.81009	-1.34184	0.665245	0.832466
Caucasian Bin 0334	0.338349	-1.38927	0.0018423	0.0129812
Caucasian Bin 0335	0.351193	2.36648	7.68944e-05	0.00117392
Caucasian Bin 0337	0.538165	0.830854	0.0244412	0.0766717
Caucasian Bin 0338	0.0898165	-0.000131002	0.999978	0.999978
Caucasian Bin 0339	1.62009	-1.32055	0.000830799	0.00704641
Caucasian Bin 0341	0.0588073	-0.475865	0.192124	0.349177
Caucasian Bin 0343	0.847523	-0.422085	0.45243	0.640306
Caucasian Bin 0346	0.726606	0.174275	0.617069	0.787235
Caucasian Bin 0347	0.258532	-0.586373	0.140906	0.279373
Caucasian Bin 0353	1.00651	-1.94501	1.96116e-06	7.48508e-05
Caucasian Bin 0355	0.494404	0.416909	0.421013	0.616051
Caucasian Bin 0358	0.319174	-2.54221	2.28585e-05	0.000436216
Caucasian Bin 0369	0.676147	-0.220999	0.768084	0.908999
Caucasian Bin 0373	0.184404	-1.51295	0.00101192	0.00842656
Caucasian Bin 0374	0.157706	-1.66031	0.000278865	0.00290273
Caucasian Bin 0376	0.142752	-1.09341	0.0121957	0.0477521
Caucasian Bin 0377	0.149633	0.486215	0.223043	0.394416
Caucasian Bin 0378	0.240183	-0.405613	0.3895	0.586812
Caucasian Bin 0381	2.63798	0.644029	0.863762	0.96273
Caucasian Bin 0385	6.94817	2.18759	0.101747	0.215742
Caucasian Bin 0391	0.234128	1.55395	0.00286267	0.0182098
Caucasian Bin 0396	0.221927	-1.06267	0.00818641	0.0360517
Caucasian Bin 0397	0.349541	-0.625586	0.109827	0.229685
Caucasian Bin 0398	0.191651	-0.770069	0.0682803	0.165741
Caucasian Bin 0399	9.62257	-0.373744	0.939339	0.999978
Caucasian Bin 0401	0.27367	-1.85261	0.000481942	0.00469637
Caucasian Bin 0409	0.386972	0.630849	0.0926265	0.202014
Caucasian Bin 0410	0.108257	1.12865	0.013512	0.050043
Caucasian Bin 0411	0.136147	0.252944	0.541626	0.71283
Caucasian Bin 0414	1.65514	-1.09048	0.00706958	0.0327057
Caucasian Bin 0416	1.09257	-2.26322	5.52286e-07	3.16184e-05
Caucasian Bin 0420	1.60147	-0.231053	0.564308	0.732162
Caucasian Bin 0421	1.42211	-2.48433	0.000124528	0.00158428
Caucasian Bin 0423	0.135688	-0.601976	0.127737	0.254363
Caucasian Bin 0425	0.315321	-1.07594	0.0068581	0.0323815
Caucasian Bin 0427	0.175321	-1.30168	0.00605631	0.0302157
Caucasian Bin 0429	0.231927	-1.1455	0.012303	0.0477521
Caucasian Bin 0430	1.07624	3.59156	1.10685e-05	0.000268723
Caucasian Bin 0434	9.81275	0.476764	0.923991	0.999978
Caucasian Bin 0435	0.441743	-0.211339	0.580035	0.748326
Caucasian Bin 0437	0.406422	1.54791	0.00291667	0.0182991
Caucasian Bin 0441	0.0987156	0.308483	0.441719	0.633881
Caucasian Bin 0443	0.926239	0.261824	0.475613	0.6621
Caucasian Bin 0445	0.115321	0.69245	0.0870143	0.191599
Caucasian Bin 0446	0.733761	0.737817	0.147479	0.287427
Caucasian Bin 0450	1.89174	-4.96299	5.58115e-70	2.55617e-67
Caucasian Bin 0452	1.80165	-0.634721	0.0394291	0.11197
Caucasian Bin 0453	0.78422	-0.568186	0.255613	0.439075
Caucasian Bin 0458	0.398532	0.240795	0.523281	0.70489
Caucasian Bin 0461	0.319266	-0.413794	0.301862	0.492003
Caucasian Bin 0463	0.985229	-2.12534	1.11479e-05	0.000268723
Caucasian Bin 0464	0.367615	-0.977198	0.0469488	0.125015
Caucasian Bin 0468	0.622018	0.789372	0.0738692	0.172613
Caucasian Bin 0471	0.152294	1.31503	0.00899473	0.0377944
Caucasian Bin 0473	0.294771	0.965771	0.0336829	0.0995274
Caucasian Bin 0474	0.283028	-1.09397	0.0195946	0.0659516
Caucasian Bin 0476	0.572844	-0.0157787	0.968317	0.999978
Caucasian Bin 0478	0.247523	-0.826367	0.0774624	0.17828
Caucasian Bin 0481	0.107982	-0.273925	0.485653	0.671991
Caucasian Bin 0482	0.592202	0.514511	0.17177	0.31722
Caucasian Bin 0484	0.05	0.224869	0.526902	0.706055
Caucasian Bin 0485	4.95138	-0.00294616	0.999455	0.999978
Caucasian Bin 0489	2.21	4.0183	0.00394162	0.0220154
Caucasian Bin 0492	0.307064	-0.136158	0.855583	0.958086
Caucasian Bin 0493	0.323394	0.942327	0.0389384	0.11197
Caucasian Bin 0494	0.500092	-0.58909	0.277129	0.459874
Caucasian Bin 0498	1.24	0.299557	0.551083	0.719077
Caucasian Bin 0499	0.326789	1.24443	0.0125911	0.0484597
Caucasian Bin 0508	1.64156	-0.348379	0.611064	0.781752
Caucasian Bin 0510	0.0918349	0.446342	0.326722	0.519579
Caucasian Bin 0513	1.18899	-0.86554	0.0729658	0.17226
Caucasian Bin 0517	0.222294	-1.57958	0.000183903	0.00215821
Caucasian Bin 0519	1.05239	2.7912	0.00120311	0.0094961
Caucasian Bin 0522	8.28844	2.53546	9.63985e-05	0.0013797
Caucasian Bin 0523	0.978624	4.16814	1.69114e-05	0.000336758
Caucasian Bin 0524	0.549083	1.21082	0.0083366	0.0363635
Caucasian Bin 0527	0.429358	-1.35555	0.0392222	0.11197
Caucasian Bin 0531	0.769817	-3.77659	2.4717e-08	2.83009e-06
Caucasian Bin 0533	2.37771	-1.39428	0.457718	0.641085
Caucasian Bin 0534	2.32064	3.2129	0.00245328	0.0162841
Caucasian Bin 0535	1.43211	1.23911	0.0311218	0.0925767
Caucasian Bin 0537	0.52211	-2.51409	1.19204e-05	0.000272976
Caucasian Bin 0542	0.481835	0.109478	0.844047	0.954502
Caucasian Bin 0543	14.5562	-0.717586	0.950032	0.999978
Caucasian Bin 0546	0.0881651	0.44178	0.256926	0.439075
Caucasian Bin 0549	0.0840367	-0.893489	0.028967	0.0872823
Caucasian Bin 0550	2.75138	-1.85977	0.527229	0.706055
Caucasian Bin 0551	6.99018	1.74623	0.242743	0.422724
Caucasian Bin 0561	0.843486	-2.51034	5.36674e-06	0.000163865
Caucasian Bin 0565	0.835688	-0.685901	0.211111	0.374762
Caucasian Bin 0567	1.96771	2.44587	0.625722	0.796058
Caucasian Bin 0570	0.141468	-1.03047	0.00995727	0.0412161
Caucasian Bin 0572	0.275688	-0.913991	0.0216189	0.0705775
Caucasian Bin 0573	0.143761	-0.800071	0.0403387	0.11197
Caucasian Bin 0574	0.780917	-0.819818	0.0512151	0.133276
Caucasian Bin 0575	0.770734	-0.425274	0.445603	0.633881
Caucasian Bin 0579	0.613945	-0.566142	0.340173	0.531737
Caucasian Bin 0581	0.166697	1.57444	0.00315551	0.0192696
Caucasian Bin 0582	0.559541	-1.25525	0.00119671	0.0094961
Caucasian Bin 0583	1.25468	-0.776099	0.0796334	0.181453
Caucasian Bin 0585	0.109541	0.534147	0.193141	0.349639
Caucasian Bin 0586	0.186697	0.589035	0.176607	0.324843
Caucasian Bin 0587	0.646147	-2.03284	0.00199199	0.0136169
Caucasian Bin 0592	0.282569	0.44911	0.333968	0.525626
Caucasian Bin 0593	0.359358	0.554497	0.141852	0.280035
Caucasian Bin 0596	0.0779817	-0.152885	0.689915	0.851701
Caucasian Bin 0598	3.29385	-1.46872	0.6939	0.853074
Caucasian Bin 0600	0.138624	-0.01636	0.966973	0.999978
Caucasian Bin 0601	0.44055	-0.589517	0.311624	0.504324
Caucasian Bin 0603	1.21128	0.504588	0.366511	0.557682
Caucasian Bin 0609	0.776697	2.77471	1.39711e-05	0.000295455
Caucasian Bin 0611	0.0698165	-0.114069	0.76373	0.908999
Caucasian Bin 0612	0.879633	-0.995189	0.0181835	0.062617
Caucasian Bin 0621	0.564771	-1.04918	0.0101841	0.0416458
Caucasian Bin 0625	0.392844	1.11785	0.00440313	0.0234492
Caucasian Bin 0627	0.306881	1.3496	0.0281834	0.0860534
Caucasian Bin 0629	1.10505	0.351585	0.478108	0.663556
Caucasian Bin 0630	1.39982	0.240727	0.545932	0.714391
Caucasian Bin 0634	0.0959633	0.236771	0.556277	0.723792
Caucasian Bin 0635	0.278532	-1.02693	0.00620147	0.0302157
Caucasian Bin 0641	0.146697	-0.0410497	0.916897	0.999978
Caucasian Bin 0647	0.0744037	0.595121	0.117452	0.240148
Caucasian Bin 0650	1.96495	-1.07435	0.0574915	0.146284
Caucasian Bin 0657	2.03899	-1.0773	0.00998905	0.0412161
Caucasian Bin 0660	0.61	1.40901	0.00438639	0.0234492
Caucasian Bin 0668	0.35367	-0.858596	0.0666471	0.163232
Caucasian Bin 0669	0.325413	-0.404178	0.434438	0.62966
Caucasian Bin 0670	0.163394	-1.2118	0.00685487	0.0323815
Caucasian Bin 0671	0.495321	-3.07787	1.30962e-06	5.45277e-05
Caucasian Bin 0675	0.103303	0.738651	0.0814999	0.184787
Caucasian Bin 0678	0.604679	-1.34044	0.0408243	0.112636
Caucasian Bin 0680	0.629174	-0.119481	0.786806	0.919279
Caucasian Bin 0681	0.18844	-1.32856	0.0022261	0.0149934
Caucasian Bin 0686	0.126514	0.516646	0.237418	0.416963
Caucasian Bin 0689	1.26165	3.74319	3.30038e-06	0.00010797
Caucasian Bin 0695	0.213211	-2.00904	0.000117928	0.00154317
Caucasian Bin 0697	0.0836697	-0.430697	0.263277	0.446595
Caucasian Bin 0700	0.352569	0.0391023	0.940161	0.999978
Caucasian Bin 0702	0.125229	1.51495	0.00382978	0.0217091
Caucasian Bin 0704	0.0854128	0.68846	0.0937962	0.203596
Caucasian Bin 0705	0.51156	1.00218	0.0830527	0.186461
Caucasian Bin 0707	0.195596	-1.44328	0.00171377	0.0124603
Caucasian Bin 0713	0.245413	-1.19212	0.00383938	0.0217091
Caucasian Bin 0714	0.263945	-0.862219	0.114713	0.236659
Caucasian Bin 0715	0.11	0.530547	0.20023	0.358223
Caucasian Bin 0719	0.278899	-0.286059	0.487687	0.672773
Caucasian Bin 0720	0.117523	1.13547	0.0196401	0.0659516
Caucasian Bin 0723	0.541376	-2.65976	4.94055e-08	4.52555e-06
Caucasian Bin 0725	5.3356	0.444386	0.915743	0.999978
Caucasian Bin 0726	0.312661	1.53205	0.0117853	0.0473479
Caucasian Bin 0727	0.320092	0.421195	0.283324	0.466772
Caucasian Bin 0728	1.86064	-2.93886	0.000543552	0.00508055
Caucasian Bin 0734	0.056055	-0.221317	0.54449	0.714391
Caucasian Bin 0736	0.245596	-0.727929	0.150296	0.290445
Caucasian Bin 0739	0.54844	1.91486	0.00422482	0.0230353
Caucasian Bin 0748	0.235596	-0.894165	0.0524446	0.135704
Caucasian Bin 0750	0.173486	0.769327	0.085488	0.189147
Caucasian Bin 0752	0.212844	-0.159647	0.751678	0.898873
Caucasian Bin 0753	0.224954	1.42753	0.00524822	0.0267076
Caucasian Bin 0755	12.2349	-6.0382	0.500173	0.683818
Caucasian Bin 0760	0.30422	-0.240633	0.649161	0.819051
Caucasian Bin 0763	0.336697	1.84087	0.00258963	0.0169436
Caucasian Bin 0765	0.145321	-0.561532	0.156142	0.295508
Caucasian Bin 0767	0.033578	0.0900193	0.785064	0.919279
Caucasian Bin 0770	0.138349	-1.39275	0.00171397	0.0124603
Caucasian Bin 0775	0.662752	0.556994	0.267642	0.451424
Caucasian Bin 0776	3.28055	1.01044	0.797192	0.924339
Caucasian Bin 0778	0.194771	0.380618	0.404459	0.601436
Caucasian Bin 0780	0.231927	-0.914995	0.0685054	0.165741
Caucasian Bin 0784	0.162936	0.436917	0.280757	0.464211
Caucasian Bin 0787	2.1989	4.31689	0.0164727	0.0584845
Caucasian Bin 0788	1.24367	1.35693	0.013283	0.050043
Caucasian Bin 0789	0.196514	0.586451	0.238284	0.416963
Caucasian Bin 0792	0.519541	-3.32279	1.27992e-06	5.45277e-05
Caucasian Bin 0794	0.606697	-2.41708	0.000131702	0.00163026
Caucasian Bin 0795	0.160092	-1.02852	0.0613093	0.154284
Caucasian Bin 0796	0.154771	-0.42559	0.394252	0.588167
Caucasian Bin 0799	4.64367	-1.47575	0.778324	0.918743
Caucasian Bin 0802	0.210183	0.758261	0.125536	0.251267
Caucasian Bin 0804	0.75789	-0.554762	0.294453	0.481641
Caucasian Bin 0805	0.242294	-0.849087	0.0436072	0.118881
Caucasian Bin 0806	0.283578	-0.22437	0.68976	0.851701
Caucasian Bin 0811	1.40642	-5.93914	0.253556	0.438221
Caucasian Bin 0816	1.08633	-2.6928	4.11615e-09	6.28399e-07
Caucasian Bin 0817	0.111651	-1.24256	0.00701529	0.0327057
Caucasian Bin 0819	0.0722936	0.817262	0.0286364	0.0868576
Caucasian Bin 0824	0.156514	-0.708829	0.0687573	0.165741
Caucasian Bin 0826	2.30642	-0.0988216	0.88373	0.975298
Caucasian Bin 0827	0.252661	-0.113746	0.794836	0.923946
Caucasian Bin 0831	0.312477	1.58648	0.00264152	0.0170396
Caucasian Bin 0832	2.18156	-0.886996	0.238525	0.416963
Caucasian Bin 0833	0.392752	-0.651189	0.153375	0.292691
Caucasian Bin 0835	0.0989908	0.805531	0.0418026	0.114644
Caucasian Bin 0838	0.464954	0.986658	0.0635486	0.158381
Caucasian Bin 0839	0.18578	-1.51707	0.000766285	0.00677533
Caucasian Bin 0840	0.128073	-0.686239	0.109201	0.229422
Caucasian Bin 0841	0.196055	-1.8088	0.0157801	0.0569076
Caucasian Bin 0842	0.351468	0.442368	0.457292	0.641085
Caucasian Bin 0844	9.04119	-0.417484	0.929759	0.999978
Caucasian Bin 0845	0.106147	-0.692884	0.0750442	0.173587
Caucasian Bin 0849	1.05358	-0.0724385	0.863934	0.96273
Caucasian Bin 0850	0.928073	2.72757	2.91988e-05	0.000534923
Caucasian Bin 0851	0.638532	2.3757	0.0130144	0.0496717
Caucasian Bin 0852	0.233486	2.1996	0.000374163	0.00372537
Caucasian Bin 0855	0.888165	-2.90999	7.52686e-06	0.000211204
Caucasian Bin 0858	0.287431	1.64626	0.0042244	0.0230353
Caucasian Bin 0859	1.23055	3.95291	5.19606e-05	0.000881406
Caucasian Bin 0860	1.26789	0.467576	0.496498	0.682871
Caucasian Bin 0862	0.454679	-0.99218	0.020948	0.0695232
Caucasian Bin 0864	0.443853	0.482378	0.675741	0.841003
Caucasian Bin 0867	2.73532	-5.41115	0.0652446	0.160656
Caucasian Bin 0871	0.218991	0.806742	0.111273	0.230603
Caucasian Bin 0872	0.24422	1.66463	0.00378057	0.0217091
Caucasian Bin 0874	1.32431	-3.9111	4.11247e-07	2.69073e-05
Caucasian Bin 0876	0.158257	-0.602141	0.124214	0.250617
Caucasian Bin 0880	0.185963	1.57908	0.0115915	0.0469815
Caucasian Bin 0882	4.63257	-0.6087	0.907162	0.996355
Caucasian Bin 0884	1.36725	1.35689	0.00494601	0.0254525
Caucasian Bin 0885	0.177798	0.0244003	0.963805	0.999978
Caucasian Bin 0892	0.571009	-1.15195	0.0246626	0.0768398
Caucasian Bin 0895	0.174495	-0.590267	0.151336	0.291227
Caucasian Bin 0896	0.180367	1.1149	0.0342938	0.100683
Caucasian Bin 0897	0.106972	1.25405	0.0197279	0.0659516
Caucasian Bin 0899	1.51789	0.321459	0.721674	0.874409
Caucasian Bin 0900	0.0111927	-0.13221	0.566075	0.73238
Caucasian Bin 0901	0.335413	-0.93331	0.0477872	0.126512
Caucasian Bin 0902	0.328624	1.32774	0.0648494	0.160546
Caucasian Bin 0903	0.176147	-0.925696	0.0439534	0.119116
Caucasian Bin 0905	0.108624	-0.154152	0.696615	0.853074
Caucasian Bin 0906	0.954587	-3.62774	9.94995e-07	5.06342e-05
Caucasian Bin 0908	0.0340367	0.0612004	0.851899	0.956298
Caucasian Bin 0911	2.91679	1.59541	0.506535	0.68637
Caucasian Bin 0913	0.0747706	-0.181196	0.635491	0.804018
Caucasian Bin 0916	0.0669725	0.449976	0.276999	0.459874
Caucasian Bin 0919	0.0216514	-0.158143	0.582896	0.749905
Caucasian Bin 0920	1.3955	-0.586898	0.511708	0.691334
Caucasian Bin 0922	0.686972	-0.0466818	0.960918	0.999978
Caucasian Bin 0923	1.51917	3.84119	3.44068e-05	0.00060609
Caucasian Bin 0926	1.53899	-0.133666	0.794191	0.923946
Caucasian Bin 0927	0.211193	-2.40121	0.000105517	0.00146445
Caucasian Bin 0928	0.127431	-0.362002	0.359781	0.549266
Caucasian Bin 0931	1.12963	-2.45202	0.00349731	0.0205355
Caucasian Bin 0933	0.0608257	0.0786964	0.832294	0.945882
Caucasian Bin 0938	0.182752	-1.40605	0.00456557	0.0240348
Caucasian Bin 0941	0.632752	-2.22285	0.000517935	0.00494196
Caucasian Bin 0957	0.114771	-0.666119	0.0945172	0.204193
Caucasian Bin 0958	0.224128	0.375349	0.452967	0.640306
Caucasian Bin 0964	0.137339	-0.736102	0.073397	0.172389
Caucasian Bin 0965	0.171927	0.26343	0.54009	0.71283
Caucasian Bin 0966	0.0106422	-0.0429999	0.838954	0.951092
Caucasian Bin 0970	0.0745872	-0.795328	0.0348569	0.101684
Caucasian Bin 0971	0.10367	-0.636588	0.105696	0.223081
Caucasian Bin 0974	0.584679	0.621895	0.34686	0.534888
Caucasian Bin 0977	0.45367	0.58766	0.413451	0.606925
Caucasian Bin 0979	0.163028	-0.365984	0.499259	0.683818
Caucasian Bin 0980	0.955413	3.67612	1.41922e-05	0.000295455
Caucasian Bin 0982	0.32422	-0.859281	0.111196	0.230603
Caucasian Bin 0984	0.601651	-1.76282	0.00748645	0.0332893
Caucasian Bin 0985	0.118991	-0.00386362	0.979752	0.999978
Caucasian Bin 0989	0.0555963	0.348306	0.335647	0.52646
Caucasian Bin 0991	0.123394	1.07387	0.0122707	0.0477521
Caucasian Bin 0995	0.305413	-0.668678	0.145074	0.285167
Caucasian Bin 0998	0.473394	1.04669	0.123662	0.250617
Caucasian Bin 1000	0.179541	0.0582898	0.880505	0.974085
Caucasian Bin 1004	0.340826	-2.69332	2.02163e-07	1.54318e-05
Caucasian Bin 1009	0.165413	0.874091	0.157677	0.297185
Caucasian Bin 1011	0.155321	0.134758	0.830958	0.945882
Caucasian Bin 1014	0.688257	-1.00356	0.0721633	0.171248
Caucasian Bin 1015	0.685229	1.31068	0.123713	0.250617
Caucasian Bin 1017	0.523945	-2.71369	7.83944e-06	0.000211204
Caucasian Bin 1019	0.19422	-0.0163935	0.963914	0.999978
Caucasian Bin 1021	0.036422	0.530757	0.0854456	0.189147
Caucasian Bin 1028	0.026422	0.0525446	0.868324	0.965273
Caucasian Bin 1030	0.233486	-2.25899	0.000566912	0.00519292
Caucasian Bin 1033	0.550183	0.464182	0.410895	0.605112
Caucasian Bin 1036	0.163486	0.408661	0.346	0.534888
Caucasian Bin 1037	0.0968807	1.21905	0.012301	0.0477521
Caucasian Bin 1038	0.211468	1.29049	0.0230184	0.0732113
Caucasian Bin 1040	0.234587	0.364478	0.408688	0.603803
Caucasian Bin 1043	0.0761468	-0.416864	0.27395	0.457916
Caucasian Bin 1047	0.0530275	-0.152951	0.663094	0.832047
Caucasian Bin 1048	0.114037	0.733552	0.0748025	0.173587
Caucasian Bin 1049	0.0710092	-0.0103445	0.978583	0.999978
Caucasian Bin 1050	0.101835	1.1111	0.00856549	0.036918
Caucasian Bin 1052	0.778807	0.363351	0.503091	0.683836
Caucasian Bin 1057	0.0524771	-0.162476	0.656176	0.825628
Caucasian Bin 1059	0.139817	1.17215	0.0401032	0.11197
Caucasian Bin 1062	0.0815596	-1.00945	0.00722778	0.0331032
Caucasian Bin 1063	0.0201835	-0.0545437	0.831986	0.945882
Caucasian Bin 1065	0.0991743	-1.2319	0.00343453	0.0204288
Caucasian Bin 1066	0.129725	0.323744	0.443516	0.633881
Caucasian Bin 1067	0.203119	0.357718	0.45754	0.641085
Caucasian Bin 1068	0.277982	-1.89721	0.00166186	0.0124603
Caucasian Bin 1070	0.190917	-0.0793711	0.848764	0.95512
Caucasian Bin 1071	0.0874312	-0.237184	0.541569	0.71283
Caucasian Bin 1072	0.0894495	-0.0638694	0.814708	0.937529
Caucasian Bin 1073	0.0258716	0.281282	0.330968	0.522911
Caucasian Bin 1075	0.54844	0.36436	0.631799	0.801562
Caucasian Bin 1076	0.69844	2.62044	0.000257997	0.00274797
Caucasian Bin 1078	2.95394	-1.62606	0.378539	0.572181
Caucasian Bin 1079	1.12917	-2.26464	0.0273423	0.0840456
Caucasian Bin 1080	0.359541	-1.27705	0.0061972	0.0302157
Caucasian Bin 1082	0.346697	-0.111636	0.782079	0.919279
Caucasian Bin 1083	1.55697	3.1661	0.0164154	0.0584845
Caucasian Bin 1092	0.223028	-0.473567	0.355146	0.545829
Caucasian Bin 1097	0.276972	-0.324308	0.531567	0.709789
Caucasian Bin 1099	0.129083	0.618458	0.146972	0.287427
Caucasian Bin 1102	0.0601835	-0.777795	0.0361941	0.104917
Caucasian Bin 1103	0.0754128	0.111577	0.767433	0.908999
Caucasian Bin 1104	0.213119	-1.61611	0.00176482	0.0126295
Caucasian Bin 1106	0.341927	-0.994562	0.195794	0.353045
Caucasian Bin 1107	0.0566972	-0.710299	0.0701567	0.167353
Caucasian Bin 1109	0.0761468	0.0115252	0.974817	0.999978
Caucasian Bin 1110	0.17	1.10205	0.0256248	0.0792984
Caucasian Bin 1111	0.141468	1.17646	0.0157145	0.0569076
Caucasian Bin 1112	0.155505	0.424392	0.393497	0.588167
Caucasian Bin 1117	0.0541284	-0.628313	0.0784453	0.17964
Caucasian Bin 1119	2.06459	3.84781	0.0012233	0.0094961
Caucasian Bin 1120	1.57752	-2.24987	0.00879997	0.0373184
Caucasian Bin 1121	1.36367	-3.70696	1.17019e-09	2.67973e-07
Caucasian Bin 1124	0.168349	-1.71898	0.000784044	0.00677533
Caucasian Bin 1125	0.110826	0.527062	0.186381	0.34009
Caucasian Bin 1126	0.138991	-0.565457	0.149833	0.290445
Caucasian Bin 1129	0.0112844	-0.231209	0.273355	0.457916
Caucasian Bin 1130	0.259174	1.80465	0.00192108	0.0133311
Caucasian Bin 1131	0.19055	-0.628349	0.199745	0.358223
Caucasian Bin 1133	0.0734862	0.823002	0.0452441	0.121893
Caucasian Bin 1135	0.620826	1.62582	0.0224768	0.0724955
Caucasian Bin 1136	0.147064	0.133329	0.802236	0.927839
Caucasian Bin 1137	0.137248	-1.46777	0.000233379	0.00254494
Caucasian Bin 1138	0.0521101	-0.724174	0.046695	0.125015
Caucasian Bin 1147	0.0424771	-0.356206	0.29402	0.481641
Caucasian Bin 1150	0.164954	-2.15666	0.000347041	0.0035321
Caucasian Bin 1152	0.0637615	-1.04182	0.00739113	0.0331876
Caucasian Bin 1153	0.0605505	-0.332855	0.370858	0.562426
Caucasian Bin 1154	0.110092	0.260883	0.589909	0.756802
Caucasian Bin 1155	0.0389908	0.327591	0.343397	0.534888
Caucasian Bin 1158	0.142202	1.47803	0.00735056	0.0331876
Caucasian Bin 1159	0.0779817	-1.07911	0.0239297	0.0755848
Caucasian Bin 1160	0.169817	1.82959	0.00493668	0.0254525
Caucasian Bin 1163	0.0636697	0.0216423	0.95397	0.999978
Caucasian Bin 1164	0.0242202	-0.12175	0.67514	0.841003
Caucasian Bin 1165	0.899174	-1.38066	0.0985327	0.209898
Caucasian Bin 1166	0.106972	0.80834	0.0578682	0.146429
Caucasian Bin 1167	0.447431	1.55064	0.0190548	0.0651275
Caucasian Bin 1168	0.54055	1.36974	0.0980218	0.209785
Caucasian Bin 1172	0.889358	3.92795	0.000204835	0.00228815
Caucasian Bin 1174	1.07936	0.355823	0.683267	0.848066
Caucasian Bin 1178	0.0586239	0.0261026	0.939394	0.999978
Caucasian Bin 1181	0.401651	1.08335	0.154072	0.2928
Caucasian Bin 1185	0.0650459	0.120818	0.748476	0.897388
Caucasian Bin 1187	0.0872477	1.04822	0.0169394	0.0596783
Caucasian Bin 1188	0.0911009	1.00496	0.0226979	0.0726968
Caucasian Bin 1189	0.178532	0.502011	0.405928	0.601667
Caucasian Bin 1190	0.357431	0.305306	0.714632	0.870483
Caucasian Bin 1191	1.24404	-3.77147	2.68082e-06	9.44475e-05
Caucasian Bin 1194	0.117798	-0.7084	0.0697611	0.167281
Caucasian Bin 1196	0.0333945	-0.197539	0.541178	0.71283
Caucasian Bin 1197	0.111835	-0.907559	0.0636291	0.158381
