# Supplementary material for: Highly-accurate prediction of colorectal cancer through low abundance uncultivated genomes recovered using metagenomic co-assembly and binning approach
Source: BMC Cancer. 2025 Sep 18;25(Suppl 2):1418. doi: 10.1186/s12885-025-14787-5 (PMC12449802; doi:10.1186/s12885-025-14787-5)
Supplement: Supplementary file 3 — Additional file 3: Table S3. Statistics of the selected 27 and 31 genome sets with the best prediction performances for the Asian and Caucasian cohorts. [file 12885_2025_14787_MOESM3_ESM.xlsx]

## Sheet: Asian cohort
Genome bin	Importance score	Taxonomy	ANI	Average abundance in "case" samples	Average abundance in "control" samples	Average abundance for all samples
Asian Bin 081	7.17148	d__Bacteria;p__Bacteroidota;c__Bacteroidia;o__Bacteroidales;f__Barnesiellaceae;g__Barnesiella;s__Barnesiella intestinihominis	98.67	1.34595	0.479444	0.980391
Asian Bin 224	6.18843	d__Bacteria;p__Firmicutes;c__Bacilli;o__Erysipelotrichales;f__Erysipelatoclostridiaceae;g__Faecalibacillus;s__Faecalibacillus intestinalis	98.81	3.25203	6.61463	4.67063
Asian Bin 135	5.33912	d__Bacteria;p__Firmicutes_A;c__Clostridia;o__Lachnospirales;f__Lachnospiraceae;g__Fusicatenibacter;s__Fusicatenibacter saccharivorans	97.83	2.48149	6.1013	4.00859
Asian Bin 199	5.33714	d__Bacteria;p__Firmicutes_C;c__Negativicutes;o__Veillonellales;f__Dialisteraceae;g__Allisonella;s__Allisonella pneumosintes	99.6	0.482432	0.0633333	0.305625
Asian Bin 040	4.46288	d__Bacteria;p__Firmicutes_A;c__Clostridia;o__Oscillospirales;f__Ruminococcaceae;g__Faecalibacterium;s__Faecalibacterium prausnitzii_E	97.2	1.85486	4.06407	2.78688
Asian Bin 217	4.4519	d__Bacteria;p__Firmicutes_A;c__Clostridia;o__Monoglobales_A;f__UBA1381;g__CAG-41;s__CAG-41 sp900066215	98.76	1.64838	4.3237	2.77703
Asian Bin 668	4.08307	d__Bacteria;p__Firmicutes_A;c__Clostridia;o__Lachnospirales;f__Lachnospiraceae;g__Clostridium_Q;s__Clostridium_Q symbiosum	99.03	1.26824	0.200926	0.817969
Asian Bin 724	3.9467	d__Bacteria;p__Firmicutes_A;c__Clostridia;o__Lachnospirales;f__Lachnospiraceae;g__Eubacterium_G;s__Eubacterium_G ventriosum	98.36	2.13527	7.03685	4.20312
Asian Bin 403	3.92586	d__Bacteria;p__Firmicutes_A;c__Clostridia;o__Oscillospirales;f__Ruminococcaceae;g__CAG-115;s__CAG-115 sp003531585	98.66	0.0402703	0.307778	0.153125
Asian Bin 211	3.75163	d__Bacteria;p__Firmicutes_A;c__Clostridia;o__Lachnospirales;f__Lachnospiraceae;g__Mediterraneibacter;s__Mediterraneibacter torques	99.3	9.23405	2.67389	6.46648
Asian Bin 021	3.662	d__Bacteria;p__Proteobacteria;c__Gammaproteobacteria;o__Burkholderiales;f__Burkholderiaceae;g__Mesosutterella;s__Mesosutterella multiformis	99.22	0.287973	1.39426	0.754687
Asian Bin 372	3.61965	d__Bacteria;p__Firmicutes_A;c__Clostridia;o__Lachnospirales;f__Lachnospiraceae;g__Eubacterium_G;s__Eubacterium_G sp000435815	98.92	0.640676	1.65889	1.07023
Asian Bin 885	3.59047	d__Bacteria;p__Firmicutes_A;c__Clostridia;o__Lachnospirales;f__Lachnospiraceae;g__Sellimonas;s__Sellimonas intestinalis	99.79	0.314054	0.763519	0.503672
Asian Bin 574	3.47543	d__Bacteria;p__Firmicutes_A;c__Clostridia;o__Oscillospirales;f__Ruminococcaceae;g__Ruminococcus_C;s__	N/A	0.0767568	0.551296	0.276953
Asian Bin 761	3.42813	d__Bacteria;p__Firmicutes_A;c__Clostridia;o__Lachnospirales;f__Lachnospiraceae;g__Lachnospira;s__Lachnospira sp000437735	98.63	3.04392	2.46241	2.79859
Asian Bin 169	3.22274	d__Bacteria;p__Firmicutes_A;c__Clostridia;o__Lachnospirales;f__Lachnospiraceae;g__Blautia_A;s__Blautia_A sp000436615	99.13	0.563919	0.857037	0.687578
Asian Bin 036	3.16673	d__Bacteria;p__Firmicutes_A;c__Clostridia;o__Lachnospirales;f__Lachnospiraceae;g__Blautia_A;s__Blautia_A wexlerae	98.45	8.83284	6.64963	7.9118
Asian Bin 034	2.98707	d__Bacteria;p__Firmicutes_A;c__Clostridia;o__Oscillospirales;f__Ruminococcaceae;g__Ruminococcus_D;s__Ruminococcus_D sp000434695	97.97	0.209189	2.32185	1.10047
Asian Bin 535	2.95926	d__Bacteria;p__Firmicutes_A;c__Clostridia;o__Lachnospirales;f__Lachnospiraceae;g__Clostridium_AP;s__Clostridium_AP sp000509125	99.04	1.00959	0.266296	0.696016
Asian Bin 226	2.94909	d__Bacteria;p__Firmicutes;c__Bacilli;o__Staphylococcales;f__Gemellaceae;g__Gemella;s__	N/A	0.443919	0.252037	0.362969
Asian Bin 431	2.85805	d__Bacteria;p__Firmicutes_A;c__Clostridia;o__Lachnospirales;f__Lachnospiraceae;g__TF01-11;s__TF01-11 sp003149875	99.06	0.366892	1.07833	0.667031
Asian Bin 781	2.76519	d__Bacteria;p__Bacteroidota;c__Bacteroidia;o__Bacteroidales;f__Bacteroidaceae;g__Bacteroides;s__Bacteroides togonis	96.48	0.154865	2.58704	1.18094
Asian Bin 363	2.72672	d__Bacteria;p__Firmicutes_A;c__Clostridia;o__Oscillospirales;f__Ruminococcaceae;g__Ruminococcus_D;s__Ruminococcus_D bicirculans	97.73	5.80797	9.9637	7.56117
Asian Bin 233	2.6165	d__Bacteria;p__Firmicutes_A;c__Clostridia;o__Oscillospirales;f__Ruminococcaceae;g__Faecalibacterium;s__Faecalibacterium sp900539945	97.86	5.055	10.6454	7.41344
Asian Bin 116	2.54288	d__Bacteria;p__Firmicutes_A;c__Clostridia;o__Lachnospirales;f__Lachnospiraceae;g__UMGS1375;s__UMGS1375 sp900066615	98.62	1.60405	2.36741	1.92609
Asian Bin 708	2.53817	d__Bacteria;p__Bacteroidota;c__Bacteroidia;o__Bacteroidales;f__Tannerellaceae;g__Parabacteroides;s__Parabacteroides sp900552465	99.54	0.0335135	0.327778	0.157656
Asian Bin 575	2.47147	d__Bacteria;p__Firmicutes_A;c__Clostridia;o__Oscillospirales;f__Acutalibacteraceae;g__Eubacterium_R;s__Eubacterium_R sp000436835	97.73	1.49338	5.22463	3.0675
1. Importance score is the "Mean Decrease Accuracy" evaluated using Random Forest Algorithm
2. Taxonomy and ANI are reported by GTDB-tk
3. ANI "N/A" indicates that the ANI is lower than the lowest ANI that GTDB-tk reports

## Sheet: Caucasian cohort
Genome bin	Importance score	Taxonomy	ANI	Average abundance in "case" samples	Average abundance in "control" samples	Average abundance in all samples
Caucasian Bin 755	10.9748	d__Bacteria;p__Bacteroidota;c__Bacteroidia;o__Bacteroidales;f__Bacteroidaceae;g__Prevotella;s__Prevotella copri	97.62	28.6993	0.213175	12.2349
Caucasian Bin 844	7.65828	d__Bacteria;p__Firmicutes_C;c__Negativicutes;o__Veillonellales;f__Dialisteraceae;g__Dialister;s__Dialister invisus	98.48	11.6576	7.13079	9.04119
Caucasian Bin 941	7.33739	d__Bacteria;p__Firmicutes_A;c__Clostridia_A;o__Christensenellales;f__Christensenellaceae;g__UMGS743;s__UMGS743 sp900545085	99.81	1.26174	0.173492	0.632752
Caucasian Bin 450	6.23784	d__Bacteria;p__Bacteroidota;c__Bacteroidia;o__Bacteroidales;f__Rikenellaceae;g__Alistipes;s__Alistipes sp900544265	97.87	4.45413	0.0207937	1.89174
Caucasian Bin 004	6.15908	d__Bacteria;p__Bacteroidota;c__Bacteroidia;o__Bacteroidales;f__Porphyromonadaceae;g__Porphyromonas_A;s__Porphyromonas_A somerae	97.31	0.798261	0.0068254	0.340826
Caucasian Bin 397	5.14664	d__Bacteria;p__Firmicutes_A;c__Clostridia;o__Oscillospirales;f__Oscillospiraceae;g__UBA9475;s__UBA9475 sp900549885	99.1	0.47087	0.260952	0.349541
Caucasian Bin 598	5.09499	d__Bacteria;p__Firmicutes_A;c__Clostridia_A;o__Christensenellales;f__CAG-138;g__PeH17;s__PeH17 sp000435055	98.7	5.28717	1.83841	3.29385
Caucasian Bin 121	4.48067	d__Bacteria;p__Firmicutes_A;c__Clostridia;o__Oscillospirales;f__Acutalibacteraceae;g__CAG-177;s__CAG-177 sp003538135	97.72	3.1587	0.0530159	1.36367
Caucasian Bin 079	4.32324	d__Bacteria;p__Firmicutes;c__Bacilli;o__RFN20;f__CAG-288;g__CAG-568;s__CAG-568 sp000434395	98.01	2.23087	0.324762	1.12917
Caucasian Bin 573	4.20853	d__Bacteria;p__Firmicutes_A;c__Clostridia;o__Oscillospirales;f__Oscillospiraceae;g__Lawsonibacter;s__Lawsonibacter sp900066645	99.11	0.231739	0.0795238	0.143761
Caucasian Bin 092	4.14438	d__Bacteria;p__Bacteroidota;c__Bacteroidia;o__Bacteroidales;f__Rikenellaceae;g__Alistipes;s__Alistipes finegoldii	97.92	2.39826	0.602381	1.36028
Caucasian Bin 048	4.07968	d__Bacteria;p__Firmicutes;c__Bacilli;o__RF39;f__UBA660;g__UMGS1045;s__UMGS1045 sp900547995	97.86	0.0428261	0.166032	0.114037
Caucasian Bin 561	4.0007	d__Bacteria;p__Firmicutes_A;c__Clostridia;o__Lachnospirales;f__Lachnospiraceae;g__Faecalimonas;s__Faecalimonas phoceensis	98.94	1.76326	0.171905	0.843486
Caucasian Bin 021	3.97339	d__Bacteria;p__Bacteroidota;c__Bacteroidia;o__Bacteroidales;f__Rikenellaceae;g__Alistipes;s__Alistipes sp900546065	97.98	0.00391304	0.0601587	0.036422
Caucasian Bin 337	3.87788	d__Bacteria;p__Firmicutes_A;c__Clostridia;o__Clostridiales;f__Clostridiaceae;g__Clostridium;s__Clostridium sp900540255	99.05	0.336522	0.685397	0.538165
Caucasian Bin 019	3.81649	d__Bacteria;p__Bacteroidota;c__Bacteroidia;o__Bacteroidales;f__Bacteroidaceae;g__Bacteroides;s__Bacteroides stercoris	98.21	2.20717	0.669841	1.31862
Caucasian Bin 931	3.78704	d__Bacteria;p__Firmicutes;c__Bacilli;o__Erysipelotrichales;f__Erysipelotrichaceae;g__Bulleidia;s__Bulleidia sp900539965	98.52	2.11152	0.412698	1.12963
Caucasian Bin 312	3.50566	d__Bacteria;p__Firmicutes_C;c__Negativicutes;o__Veillonellales;f__Veillonellaceae;g__Veillonella;s__Veillonella atypica	97.28	0.257391	0.0552381	0.14055
Caucasian Bin 205	3.46441	d__Bacteria;p__Bacteroidota;c__Bacteroidia;o__Bacteroidales;f__Bacteroidaceae;g__Bacteroides;s__Bacteroides eggerthii	99.02	4.04543	0.734444	2.13174
Caucasian Bin 650	3.43125	d__Bacteria;p__Firmicutes_A;c__Clostridia_A;o__Christensenellales;f__CAG-138;g__SFEL01;s__SFEL01 sp004557245	96.61	3.04543	1.17603	1.96495
Caucasian Bin 765	3.33386	d__Bacteria;p__Firmicutes_A;c__Clostridia;o__Oscillospirales;f__Butyricicoccaceae;g__AM07-15;s__	N/A	0.207826	0.0996825	0.145321
Caucasian Bin 609	3.32596	d__Bacteria;p__Firmicutes_A;c__Clostridia;o__TANB77;f__CAG-508;g__CAG-269;s__CAG-269 sp001916055	98.45	0.0517391	1.30603	0.776697
Caucasian Bin 126	3.31343	d__Bacteria;p__Firmicutes_A;c__Clostridia;o__Lachnospirales;f__Lachnospiraceae;g__Clostridium_Q;s__	N/A	2.94152	1.52873	2.12495
Caucasian Bin 292	3.21791	d__Bacteria;p__Bacteroidota;c__Bacteroidia;o__Bacteroidales;f__Bacteroidaceae;g__Phocaeicola;s__Phocaeicola coprophilus	98.73	0.638261	0.0995238	0.326881
Caucasian Bin 329	3.16046	d__Bacteria;p__Bacteroidota;c__Bacteroidia;o__Bacteroidales;f__Bacteroidaceae;g__Phocaeicola;s__Phocaeicola massiliensis	99.34	3.30174	1.11683	2.0389
Caucasian Bin 334	3.15547	d__Bacteria;p__Fusobacteriota;c__Fusobacteriia;o__Fusobacteriales;f__Fusobacteriaceae;g__Fusobacterium;s__	N/A	0.568261	0.170476	0.338349
Caucasian Bin 928	3.1385	d__Bacteria;p__Firmicutes_A;c__Clostridia_A;o__Christensenellales;f__Christensenellaceae;g__QANA01;s__QANA01 sp900554725	98.81	0.164783	0.100159	0.127431
Caucasian Bin 494	3.05039	d__Bacteria;p__Bacteroidota;c__Bacteroidia;o__Bacteroidales;f__Rikenellaceae;g__Alistipes;s__Alistipes dispar	99.04	0.612609	0.417937	0.500092
Caucasian Bin 335	3.04224	d__Bacteria;p__Firmicutes_A;c__Clostridia;o__TANB77;f__CAG-508;g__CAG-269;s__CAG-269 sp000435535	98.5	0.0134783	0.597778	0.351193
Caucasian Bin 805	3.00655	d__Bacteria;p__Firmicutes;c__Bacilli;o__RF39;f__UBA660;g__CAG-605;s__	N/A	0.375652	0.144921	0.242294
Caucasian Bin 254	2.97818	d__Bacteria;p__Firmicutes_A;c__Clostridia;o__Lachnospirales;f__Lachnospiraceae;g__Mediterraneibacter;s__Mediterraneibacter torques	99.64	6.31783	2.74206	4.2511
1. Importance score is the "Mean Decrease Accuracy" evaluated using Random Forest Algorithm
2. Taxonomy and ANI are reported by GTDB-tk
3. ANI "N/A" indicates that the ANI is lower than the lowest ANI that GTDB-tk reports
